# Supplementary material for: Volatilomics-Based Microbiome Evaluation of Fermented Dairy by Prototypic Headspace-Gas Chromatography–High-Temperature Ion Mobility Spectrometry (HS-GC-HTIMS) and Non-Negative Matrix Factorization (NNMF)
Source: Metabolites. 2022 Mar 28;12(4):299. doi: 10.3390/metabo12040299 (PMC9025153; doi:10.3390/metabo12040299)
Supplement: Supplementary file 1 [file metabolites-12-00299-s001.zip]

Archive with 1 entries (1 files):
- metabolites-1619353-supplementary.pdf
